# Supplementary material for: Cross-Cultural Comparison (13 Countries) of Consumers’ Willingness to Eat Specific Insect Powders in Five Food Types
Source: Foods. 2025 Feb 28;14(5):841. doi: 10.3390/foods14050841 (PMC11898450; doi:10.3390/foods14050841)
Supplement: Supplementary file 1 [file foods-14-00841-s001.zip]

Archive with 1 entries (1 files):
- foods-3444812-supplementary.pdf
